# Supplementary material for: Antioxidant Activity of Protein Hydrolysates from Redlip Mullet (Chelon haematocheilus) Muscle and Byproducts
Source: Foods. 2024 Sep 23;13(18):3009. doi: 10.3390/foods13183009 (PMC11431201; doi:10.3390/foods13183009)
Supplement: Supplementary file 1 [file foods-13-03009-s001.zip]

Archive with 1 entries (1 files):
- foods-3189459-supplementary.pdf
